# Supplementary material for: Tuning the Nucleophilicity and Electrophilicity of Group 10 Elements through Substituent Effects: A DFT Study
Source: Int J Mol Sci. 2023 Oct 26;24(21):15597. doi: 10.3390/ijms242115597 (PMC10648789; doi:10.3390/ijms242115597)
Supplement: Supplementary file 1 [file ijms-24-15597-s001.zip]

Archive with 1 entries (1 files):
- ijms-2663337-supplementary.pdf
